# Supplementary material for: Preclinical radiation dosimetry for the novel SV2A radiotracer [18F]UCB-H
Source: EJNMMI Res. 2013 May 7;3:35. doi: 10.1186/2191-219X-3-35 (PMC3655042; doi:10.1186/2191-219X-3-35)
Supplement: Additional file 3 — Mean doses (dynamic whole). Mean absorbed doses in mGy/MBq including effective dose in mSv/MBq (ICRP 103) from whole organ segmentation. [file 2191-219X-3-35-S3.xlsx]

## Sheet: Sheet1
Mean absorbed doses in mGy/MBq including effective dose in mSv/MBq (ICRP 103) from whole organ segmentation (Dynamic Whole)
Bladder fraction 0.5
Organ	Absorbed Dose	SD	%CV
Adrenals	0.01338	0.000109545	0.818718
Brain	0.00864	0.000133229	1.542
Breasts	0.008978	2.86356e-05	0.318953
Gallbladder Wall	0.01512	0.000228035	1.50817
LLI Wall	0.01556	0.000167332	1.0754
Small Intestine	0.01364	0.000167332	1.22677
Stomach Wall	0.01202	4.47214e-05	0.372058
ULI Wall	0.0133	0.000122474	0.920861
Heart Wall	0.02132	0.001886	8.84616
Kidneys	0.01718	0.00101094	5.8844
Liver	0.02844	0.0017841	6.27319
Lungs	0.02502	0.00252329	10.0851
Muscle	0.011	0.0001	0.909091
Ovaries	0.01566	0.000167332	1.06853
Pancreas	0.01362	4.47214e-05	0.328351
Red Marrow	0.01044	5.47723e-05	0.524638
Osteogenic Cells	0.01578	0.000178885	1.13362
Skin	0.008192	8.52643e-05	1.04082
Spleen	0.01146	5.47723e-05	0.477943
Testes	0.01214	0.000563915	4.6451
Thymus	0.01106	5.47723e-05	0.495228
Thyroid	0.01018	0.000130384	1.28079
Urinary Bladder Wall	0.156	0	0
Uterus	0.0209	0.000158114	0.756526
Total Body	0.0118	0	0
Effective dose	0.0186839	0.000327151	1.75097
