# Supplementary material for: Preclinical radiation dosimetry for the novel SV2A radiotracer [18F]UCB-H
Source: EJNMMI Res. 2013 May 7;3:35. doi: 10.1186/2191-219X-3-35 (PMC3655042; doi:10.1186/2191-219X-3-35)
Supplement: Additional file 4 — Effective doses (ICRP 60). Mean effective doses from old tissue weighting factors from ICRP 60. [file 2191-219X-3-35-S4.xlsx]

## Sheet: Sheet1
Effective doses in mSV/MBq caclulated using ICRP-60 tissue weighting factors and bladder voiding of 4 h
	Tissue distribution	Dynamic Whole	Dynamic Single
Effective dose (Bladder fraction 0.5)	2.18E-02 ± 5.50E-04	2.18E-02 ± 3.11E-04	2.15E-02 ± 2.88E-04
Effective dose (Bladder fraction 0.4)	2.03E-02 ± 5.50E-04	2.03E-02 ± 2.68E-04	2.01E-02 ± 3.03E-04
Effective dose (Bladder fraction 0.3)	1.88E-02 ± 5.50E-04	1.88E-02 ± 2.88E-04	1.86E-02 ± 2.74E-04
